# Supplementary material for: Megaripple mechanics: bimodal transport ingrained in bimodal sands
Source: Nat Commun. 2022 Jan 10;13:162. doi: 10.1038/s41467-021-26985-3 (PMC8748662; doi:10.1038/s41467-021-26985-3)
Supplement: Supplementary file 3 — Source Data [file 41467_2021_26985_MOESM3_ESM.ods]

## Sheet: Kasuy (Fig. S4)
1			2			3			4			5			6			7			8			9			10
Size Mid	dQ3(x) [%]		Size Mid	dQ3(x) [%]		Size Mid	dQ3(x) [%]		Size Mid	dQ3(x) [%]		Size Mid	dQ3(x) [%]		Size Mid	dQ3(x) [%]		Size Mid	dQ3(x) [%]		Size Mid	dQ3(x) [%]		Size Mid	dQ3(x) [%]		Size Mid	dQ3(x) [%]
0,04	0,01		0,04	0,00		0,04	0,00		0,04	0,01		0,04	0,00		0,04	0,01		0,04	0,00		0,04	0,00		0,04	0,00		0,04	0,00
0,09	0,01		0,09	0,00		0,09	0,00		0,09	0,01		0,09	0,00		0,09	0,01		0,09	0,00		0,09	0,00		0,09	0,00		0,09	0,00
0,10	0,01		0,10	0,00		0,10	0,00		0,10	0,01		0,10	0,00		0,10	0,01		0,10	0,00		0,10	0,00		0,10	0,00		0,10	0,00
0,11	0,01		0,11	0,01		0,11	0,01		0,11	0,01		0,11	0,00		0,11	0,01		0,11	0,00		0,11	0,00		0,11	0,00		0,11	0,00
0,13	0,01		0,13	0,01		0,13	0,01		0,13	0,01		0,13	0,00		0,13	0,01		0,13	0,00		0,13	0,00		0,13	0,00		0,13	0,00
0,14	0,01		0,14	0,01		0,14	0,01		0,14	0,01		0,14	0,01		0,14	0,01		0,14	0,00		0,14	0,00		0,14	0,00		0,14	0,00
0,15	0,01		0,15	0,01		0,15	0,01		0,15	0,01		0,15	0,01		0,15	0,01		0,15	0,00		0,15	0,00		0,15	0,00		0,15	0,00
0,17	0,01		0,17	0,01		0,17	0,01		0,17	0,01		0,17	0,01		0,17	0,01		0,17	0,01		0,17	0,01		0,17	0,00		0,17	0,00
0,19	0,01		0,19	0,01		0,19	0,01		0,19	0,01		0,19	0,01		0,19	0,01		0,19	0,01		0,19	0,01		0,19	0,00		0,19	0,01
0,21	0,01		0,21	0,01		0,21	0,01		0,21	0,01		0,21	0,01		0,21	0,01		0,21	0,01		0,21	0,01		0,21	0,00		0,21	0,01
0,23	0,01		0,23	0,01		0,23	0,01		0,23	0,01		0,23	0,01		0,23	0,01		0,23	0,01		0,23	0,01		0,23	0,00		0,23	0,01
0,25	0,01		0,25	0,01		0,25	0,01		0,25	0,01		0,25	0,01		0,25	0,01		0,25	0,01		0,25	0,01		0,25	0,00		0,25	0,01
0,28	0,01		0,28	0,01		0,28	0,01		0,28	0,01		0,28	0,01		0,28	0,01		0,28	0,01		0,28	0,01		0,28	0,01		0,28	0,01
0,31	0,01		0,31	0,01		0,31	0,01		0,31	0,01		0,31	0,01		0,31	0,01		0,31	0,01		0,31	0,01		0,31	0,01		0,31	0,01
0,34	0,01		0,34	0,01		0,34	0,01		0,34	0,01		0,34	0,01		0,34	0,01		0,34	0,01		0,34	0,01		0,34	0,01		0,34	0,01
0,37	0,01		0,37	0,01		0,37	0,01		0,37	0,01		0,37	0,01		0,37	0,01		0,37	0,01		0,37	0,01		0,37	0,01		0,37	0,01
0,41	0,01		0,41	0,01		0,41	0,02		0,41	0,01		0,41	0,01		0,41	0,01		0,41	0,01		0,41	0,01		0,41	0,01		0,41	0,01
0,46	0,02		0,46	0,02		0,46	0,02		0,46	0,02		0,46	0,01		0,46	0,02		0,46	0,01		0,46	0,01		0,46	0,01		0,46	0,01
0,50	0,02		0,50	0,02		0,50	0,02		0,50	0,02		0,50	0,02		0,50	0,02		0,50	0,02		0,50	0,02		0,50	0,01		0,50	0,01
0,56	0,02		0,56	0,02		0,56	0,02		0,56	0,02		0,56	0,02		0,56	0,02		0,56	0,02		0,56	0,02		0,56	0,01		0,56	0,01
0,61	0,02		0,61	0,03		0,61	0,03		0,61	0,02		0,61	0,02		0,61	0,03		0,61	0,02		0,61	0,02		0,61	0,02		0,61	0,02
0,68	0,03		0,68	0,03		0,68	0,03		0,68	0,03		0,68	0,02		0,68	0,03		0,68	0,02		0,68	0,03		0,68	0,02		0,68	0,02
0,75	0,03		0,75	0,03		0,75	0,04		0,75	0,03		0,75	0,03		0,75	0,03		0,75	0,03		0,75	0,03		0,75	0,02		0,75	0,02
0,83	0,03		0,83	0,04		0,83	0,04		0,83	0,03		0,83	0,03		0,83	0,04		0,83	0,03		0,83	0,03		0,83	0,02		0,83	0,02
0,91	0,04		0,91	0,04		0,91	0,04		0,91	0,04		0,91	0,04		0,91	0,04		0,91	0,03		0,91	0,04		0,91	0,03		0,91	0,03
1,01	0,04		1,01	0,04		1,01	0,05		1,01	0,04		1,01	0,04		1,01	0,04		1,01	0,04		1,01	0,04		1,01	0,03		1,01	0,03
1,12	0,05		1,12	0,05		1,12	0,05		1,12	0,05		1,12	0,04		1,12	0,05		1,12	0,04		1,12	0,04		1,12	0,03		1,12	0,03
1,23	0,05		1,23	0,05		1,23	0,06		1,23	0,05		1,23	0,05		1,23	0,05		1,23	0,05		1,23	0,05		1,23	0,04		1,23	0,04
1,36	0,05		1,36	0,05		1,36	0,06		1,36	0,05		1,36	0,05		1,36	0,05		1,36	0,05		1,36	0,05		1,36	0,04		1,36	0,04
1,50	0,06		1,50	0,06		1,50	0,06		1,50	0,06		1,50	0,05		1,50	0,06		1,50	0,05		1,50	0,05		1,50	0,04		1,50	0,04
1,66	0,06		1,66	0,06		1,66	0,07		1,66	0,06		1,66	0,05		1,66	0,06		1,66	0,06		1,66	0,06		1,66	0,04		1,66	0,04
1,83	0,06		1,83	0,06		1,83	0,07		1,83	0,06		1,83	0,06		1,83	0,06		1,83	0,06		1,83	0,06		1,83	0,05		1,83	0,05
2,03	0,07		2,03	0,07		2,03	0,08		2,03	0,07		2,03	0,06		2,03	0,07		2,03	0,06		2,03	0,07		2,03	0,05		2,03	0,05
2,24	0,07		2,24	0,07		2,24	0,08		2,24	0,07		2,24	0,06		2,24	0,07		2,24	0,07		2,24	0,07		2,24	0,05		2,24	0,05
2,47	0,07		2,47	0,07		2,47	0,08		2,47	0,07		2,47	0,07		2,47	0,07		2,47	0,07		2,47	0,07		2,47	0,06		2,47	0,05
2,73	0,08		2,73	0,08		2,73	0,09		2,73	0,08		2,73	0,07		2,73	0,08		2,73	0,08		2,73	0,08		2,73	0,06		2,73	0,06
3,01	0,08		3,01	0,08		3,01	0,09		3,01	0,08		3,01	0,08		3,01	0,08		3,01	0,08		3,01	0,08		3,01	0,06		3,01	0,06
3,33	0,09		3,33	0,09		3,33	0,10		3,33	0,08		3,33	0,08		3,33	0,08		3,33	0,08		3,33	0,08		3,33	0,06		3,33	0,06
3,68	0,09		3,68	0,09		3,68	0,10		3,68	0,09		3,68	0,08		3,68	0,09		3,68	0,09		3,68	0,09		3,68	0,07		3,68	0,07
4,06	0,10		4,06	0,10		4,06	0,11		4,06	0,09		4,06	0,09		4,06	0,09		4,06	0,09		4,06	0,09		4,06	0,07		4,06	0,07
4,48	0,10		4,48	0,10		4,48	0,11		4,48	0,10		4,48	0,09		4,48	0,09		4,48	0,09		4,48	0,09		4,48	0,07		4,48	0,07
4,95	0,10		4,95	0,10		4,95	0,11		4,95	0,10		4,95	0,09		4,95	0,10		4,95	0,09		4,95	0,09		4,95	0,07		4,95	0,07
5,47	0,10		5,47	0,10		5,47	0,12		5,47	0,10		5,47	0,09		5,47	0,10		5,47	0,10		5,47	0,10		5,47	0,07		5,47	0,07
6,04	0,11		6,04	0,10		6,04	0,12		6,04	0,11		6,04	0,09		6,04	0,10		6,04	0,10		6,04	0,10		6,04	0,07		6,04	0,07
6,67	0,11		6,67	0,11		6,67	0,12		6,67	0,11		6,67	0,10		6,67	0,10		6,67	0,10		6,67	0,10		6,67	0,07		6,67	0,07
7,37	0,11		7,37	0,11		7,37	0,12		7,37	0,11		7,37	0,10		7,37	0,10		7,37	0,10		7,37	0,10		7,37	0,07		7,37	0,07
8,14	0,11		8,14	0,11		8,14	0,12		8,14	0,11		8,14	0,10		8,14	0,10		8,14	0,10		8,14	0,10		8,14	0,07		8,14	0,07
8,99	0,11		8,99	0,11		8,99	0,12		8,99	0,11		8,99	0,10		8,99	0,10		8,99	0,10		8,99	0,10		8,99	0,07		8,99	0,07
9,93	0,11		9,93	0,11		9,93	0,12		9,93	0,11		9,93	0,10		9,93	0,10		9,93	0,09		9,93	0,09		9,93	0,07		9,93	0,07
10,97	0,11		10,97	0,12		10,97	0,12		10,97	0,11		10,97	0,10		10,97	0,10		10,97	0,09		10,97	0,09		10,97	0,07		10,97	0,07
12,11	0,11		12,11	0,12		12,11	0,12		12,11	0,11		12,11	0,10		12,11	0,10		12,11	0,09		12,11	0,09		12,11	0,07		12,11	0,07
13,38	0,10		13,38	0,11		13,38	0,11		13,38	0,10		13,38	0,10		13,38	0,09		13,38	0,09		13,38	0,09		13,38	0,06		13,38	0,07
14,78	0,10		14,78	0,10		14,78	0,10		14,78	0,10		14,78	0,10		14,78	0,08		14,78	0,08		14,78	0,08		14,78	0,06		14,78	0,06
16,32	0,08		16,32	0,09		16,32	0,08		16,32	0,08		16,32	0,08		16,32	0,07		16,32	0,07		16,32	0,06		16,32	0,05		16,32	0,05
18,03	0,07		18,03	0,07		18,03	0,06		18,03	0,07		18,03	0,07		18,03	0,05		18,03	0,05		18,03	0,05		18,03	0,03		18,03	0,04
19,91	0,05		19,91	0,04		19,91	0,04		19,91	0,05		19,91	0,05		19,91	0,03		19,91	0,03		19,91	0,03		19,91	0,02		19,91	0,02
21,99	0,03		21,99	0,02		21,99	0,02		21,99	0,03		21,99	0,03		21,99	0,02		21,99	0,02		21,99	0,01		21,99	0,01		21,99	0,01
24,29	0,01		24,29	0,01		24,29	0,01		24,29	0,01		24,29	0,01		24,29	0,01		24,29	0,01		24,29	0,00		24,29	0,00		24,29	0,00
26,82	0,01		26,82	0,00		26,82	0,00		26,82	0,01		26,82	0,00		26,82	0,00		26,82	0,00		26,82	0,00		26,82	0,00		26,82	0,00
29,63	0,01		29,63	0,00		29,63	0,01		29,63	0,01		29,63	0,01		29,63	0,01		29,63	0,01		29,63	0,01		29,63	0,01		29,63	0,00
32,72	0,02		32,72	0,01		32,72	0,03		32,72	0,03		32,72	0,02		32,72	0,02		32,72	0,03		32,72	0,03		32,72	0,02		32,72	0,01
36,14	0,05		36,14	0,03		36,14	0,05		36,14	0,05		36,14	0,04		36,14	0,04		36,14	0,06		36,14	0,05		36,14	0,04		36,14	0,02
39,92	0,08		39,92	0,04		39,92	0,07		39,92	0,08		39,92	0,07		39,92	0,06		39,92	0,09		39,92	0,08		39,92	0,05		39,92	0,04
44,09	0,11		44,09	0,07		44,09	0,10		44,09	0,11		44,09	0,10		44,09	0,08		44,09	0,11		44,09	0,09		44,09	0,07		44,09	0,06
48,69	0,13		48,69	0,10		48,69	0,13		48,69	0,13		48,69	0,13		48,69	0,10		48,69	0,13		48,69	0,11		48,69	0,08		48,69	0,08
53,78	0,16		53,78	0,14		53,78	0,16		53,78	0,16		53,78	0,17		53,78	0,13		53,78	0,15		53,78	0,12		53,78	0,09		53,78	0,10
59,40	0,21		59,40	0,21		59,40	0,23		59,40	0,21		59,40	0,23		59,40	0,17		59,40	0,18		59,40	0,14		59,40	0,11		59,40	0,13
65,61	0,29		65,61	0,33		65,61	0,36		65,61	0,30		65,61	0,32		65,61	0,23		65,61	0,24		65,61	0,19		65,61	0,14		65,61	0,17
72,46	0,43		72,46	0,53		72,46	0,58		72,46	0,49		72,46	0,48		72,46	0,35		72,46	0,35		72,46	0,30		72,46	0,22		72,46	0,25
80,03	0,67		80,03	0,83		80,03	0,92		80,03	0,81		80,03	0,73		80,03	0,53		80,03	0,53		80,03	0,49		80,03	0,35		80,03	0,38
88,40	1,03		88,40	1,24		88,40	1,41		88,40	1,29		88,40	1,08		88,40	0,80		88,40	0,79		88,40	0,77		88,40	0,55		88,40	0,58
97,63	1,51		97,63	1,75		97,63	2,01		97,63	1,92		97,63	1,54		97,63	1,12		97,63	1,09		97,63	1,11		97,63	0,80		97,63	0,83
107,83	2,11		107,83	2,36		107,83	2,74		107,83	2,70		107,83	2,11		107,83	1,52		107,83	1,46		107,83	1,54		107,83	1,10		107,83	1,15
119,10	2,75		119,10	2,97		119,10	3,49		119,10	3,53		119,10	2,71		119,10	1,94		119,10	1,82		119,10	1,98		119,10	1,41		119,10	1,49
131,54	3,39		131,54	3,53		131,54	4,18		131,54	4,32		131,54	3,28		131,54	2,32		131,54	2,14		131,54	2,38		131,54	1,69		131,54	1,82
145,28	3,94		145,28	3,97		145,28	4,74		145,28	4,95		145,28	3,76		145,28	2,62		145,28	2,38		145,28	2,69		145,28	1,91		145,28	2,11
160,46	4,39		160,46	4,27		160,46	5,13		160,46	5,38		160,46	4,14		160,46	2,84		160,46	2,53		160,46	2,91		160,46	2,07		160,46	2,33
177,23	4,59		177,23	4,30		177,23	5,20		177,23	5,41		177,23	4,24		177,23	2,86		177,23	2,52		177,23	2,91		177,23	2,08		177,23	2,40
195,74	4,60		195,74	4,17		195,74	5,07		195,74	5,14		195,74	4,16		195,74	2,76		195,74	2,40		195,74	2,79		195,74	1,99		195,74	2,36
216,19	4,57		216,19	4,03		216,19	4,91		216,19	4,77		216,19	4,07		216,19	2,68		216,19	2,33		216,19	2,70		216,19	1,94		216,19	2,33
238,78	4,14		238,78	3,56		238,78	4,33		238,78	3,90		238,78	3,54		238,78	2,37		238,78	2,07		238,78	2,36		238,78	1,70		238,78	2,08
263,73	3,69		263,73	3,12		263,73	3,75		263,73	3,06		263,73	3,01		263,73	2,13		263,73	1,90		263,73	2,11		263,73	1,52		263,73	1,89
291,28	3,27		291,28	2,75		291,28	3,22		291,28	2,34		291,28	2,53		291,28	1,97		291,28	1,84		291,28	1,95		291,28	1,42		291,28	1,78
321,72	3,04		321,72	2,57		321,72	2,87		321,72	1,88		321,72	2,21		321,72	1,99		321,72	1,94		321,72	1,98		321,72	1,45		321,72	1,82
355,33	2,84		355,33	2,42		355,33	2,55		355,33	1,60		355,33	1,96		355,33	2,03		355,33	2,05		355,33	2,04		355,33	1,50		355,33	1,89
392,45	2,56		392,45	2,16		392,45	2,16		392,45	1,36		392,45	1,65		392,45	1,92		392,45	1,98		392,45	1,93		392,45	1,42		392,45	1,80
433,46	2,33		433,46	1,90		433,46	1,82		433,46	1,19		433,46	1,36		433,46	1,71		433,46	1,77		433,46	1,70		433,46	1,26		433,46	1,61
478,75	2,02		478,75	1,57		478,75	1,51		478,75	0,96		478,75	0,96		478,75	1,31		478,75	1,32		478,75	1,25		478,75	0,90		478,75	1,21
528,76	1,77		528,76	1,35		528,76	1,38		528,76	0,77		528,76	0,53		528,76	0,94		528,76	0,89		528,76	0,82		528,76	0,50		528,76	0,84
584,01	1,75		584,01	1,44		584,01	1,61		584,01	0,82		584,01	0,29		584,01	0,99		584,01	0,89		584,01	0,79		584,01	0,39		584,01	0,92
645,03	2,21		645,03	2,13		645,03	2,34		645,03	1,42		645,03	0,63		645,03	1,92		645,03	1,84		645,03	1,70		645,03	1,15		645,03	1,96
712,42	3,23		712,42	3,50		712,42	3,50		712,42	2,73		712,42	1,92		712,42	3,99		712,42	4,00		712,42	3,80		712,42	3,32		712,42	4,25
786,85	4,57		786,85	5,20		786,85	4,73		786,85	4,50		786,85	4,10		786,85	6,77		786,85	6,97		786,85	6,70		786,85	6,82		786,85	7,36
869,06	5,68		869,06	6,57		869,06	5,47		869,06	6,08		869,06	6,52		869,06	9,30		869,06	9,69		869,06	9,38		869,06	10,52		869,06	10,20
959,86	5,93		959,86	6,89		959,86	5,27		959,86	6,69		959,86	8,05		959,86	10,32		959,86	10,83		959,86	10,52		959,86	12,64		959,86	11,42
1.060,14	5,14		1.060,14	5,97		1.060,14	4,16		1.060,14	6,02		1.060,14	8,00		1.060,14	9,31		1.060,14	9,85		1.060,14	9,55		1.060,14	12,22		1.060,14	10,44
1.170,90	3,66		1.170,90	4,23		1.170,90	2,63		1.170,90	4,42		1.170,90	6,49		1.170,90	6,85		1.170,90	7,30		1.170,90	7,04		1.170,90	9,55		1.170,90	7,80
1.293,24	2,09		1.293,24	2,43		1.293,24	1,27		1.293,24	2,64		1.293,24	4,31		1.293,24	4,07		1.293,24	4,36		1.293,24	4,17		1.293,24	6,02		1.293,24	4,73
1.428,36	0,97		1.428,36	1,13		1.428,36	0,44		1.428,36	1,29		1.428,36	2,39		1.428,36	1,98		1.428,36	2,13		1.428,36	2,01		1.428,36	3,11		1.428,36	2,36
1.577,59	0,40		1.577,59	0,46		1.577,59	0,10		1.577,59	0,57		1.577,59	1,20		1.577,59	0,84		1.577,59	0,91		1.577,59	0,85		1.577,59	1,42		1.577,59	1,06
1.742,41	0,27		1.742,41	0,32		1.742,41	0,04		1.742,41	0,41		1.742,41	0,92		1.742,41	0,56		1.742,41	0,60		1.742,41	0,54		1.742,41	0,96		1.742,41	0,73
1.924,46	0,38		1.924,46	0,44		1.924,46	0,05		1.924,46	0,58		1.924,46	1,30		1.924,46	0,74		1.924,46	0,83		1.924,46	0,75		1.924,46	1,36		1.924,46	1,03

## Sheet: Ktora (Fig. S5)
1			2			3			4
Size Mid	dQ3(x) [%]		Size Mid	dQ3(x) [%]		Size Mid	dQ3(x) [%]		Size Mid	dQ3(x) [%]
0,04	0,00		0,04	0,00		0,04	0,00		0,04	0,00
0,09	0,00		0,09	0,00		0,09	0,00		0,09	0,00
0,10	0,00		0,10	0,00		0,10	0,00		0,10	0,00
0,11	0,00		0,11	0,00		0,11	0,00		0,11	0,00
0,13	0,00		0,13	0,00		0,13	0,00		0,13	0,00
0,14	0,00		0,14	0,00		0,14	0,00		0,14	0,00
0,15	0,00		0,15	0,00		0,15	0,00		0,15	0,00
0,17	0,01		0,17	0,00		0,17	0,00		0,17	0,00
0,19	0,01		0,19	0,01		0,19	0,00		0,19	0,00
0,21	0,01		0,21	0,01		0,21	0,00		0,21	0,00
0,23	0,01		0,23	0,01		0,23	0,00		0,23	0,00
0,25	0,01		0,25	0,01		0,25	0,00		0,25	0,00
0,28	0,01		0,28	0,01		0,28	0,01		0,28	0,00
0,31	0,01		0,31	0,01		0,31	0,01		0,31	0,01
0,34	0,01		0,34	0,01		0,34	0,01		0,34	0,01
0,37	0,02		0,37	0,01		0,37	0,01		0,37	0,01
0,41	0,02		0,41	0,02		0,41	0,01		0,41	0,01
0,46	0,02		0,46	0,02		0,46	0,01		0,46	0,01
0,50	0,02		0,50	0,02		0,50	0,01		0,50	0,01
0,56	0,03		0,56	0,03		0,56	0,02		0,56	0,01
0,61	0,03		0,61	0,03		0,61	0,02		0,61	0,02
0,68	0,04		0,68	0,04		0,68	0,02		0,68	0,02
0,75	0,04		0,75	0,04		0,75	0,02		0,75	0,02
0,83	0,05		0,83	0,05		0,83	0,03		0,83	0,02
0,91	0,05		0,91	0,05		0,91	0,03		0,91	0,03
1,01	0,06		1,01	0,06		1,01	0,03		1,01	0,03
1,12	0,07		1,12	0,06		1,12	0,04		1,12	0,03
1,23	0,07		1,23	0,07		1,23	0,04		1,23	0,04
1,36	0,08		1,36	0,07		1,36	0,04		1,36	0,04
1,50	0,08		1,50	0,08		1,50	0,05		1,50	0,04
1,66	0,09		1,66	0,08		1,66	0,05		1,66	0,04
1,83	0,09		1,83	0,09		1,83	0,05		1,83	0,05
2,03	0,10		2,03	0,10		2,03	0,06		2,03	0,05
2,24	0,10		2,24	0,10		2,24	0,06		2,24	0,05
2,47	0,11		2,47	0,10		2,47	0,06		2,47	0,05
2,73	0,12		2,73	0,11		2,73	0,06		2,73	0,06
3,01	0,12		3,01	0,11		3,01	0,07		3,01	0,06
3,33	0,12		3,33	0,11		3,33	0,07		3,33	0,06
3,68	0,13		3,68	0,12		3,68	0,07		3,68	0,06
4,06	0,13		4,06	0,12		4,06	0,07		4,06	0,07
4,48	0,13		4,48	0,12		4,48	0,07		4,48	0,07
4,95	0,13		4,95	0,12		4,95	0,07		4,95	0,07
5,47	0,14		5,47	0,12		5,47	0,07		5,47	0,07
6,04	0,14		6,04	0,12		6,04	0,07		6,04	0,07
6,67	0,14		6,67	0,12		6,67	0,07		6,67	0,07
7,37	0,13		7,37	0,12		7,37	0,07		7,37	0,07
8,14	0,13		8,14	0,12		8,14	0,07		8,14	0,06
8,99	0,13		8,99	0,11		8,99	0,07		8,99	0,06
9,93	0,13		9,93	0,11		9,93	0,07		9,93	0,06
10,97	0,12		10,97	0,11		10,97	0,07		10,97	0,06
12,11	0,12		12,11	0,11		12,11	0,07		12,11	0,06
13,38	0,11		13,38	0,10		13,38	0,07		13,38	0,06
14,78	0,09		14,78	0,09		14,78	0,06		14,78	0,06
16,32	0,07		16,32	0,08		16,32	0,05		16,32	0,05
18,03	0,05		18,03	0,06		18,03	0,04		18,03	0,04
19,91	0,03		19,91	0,04		19,91	0,03		19,91	0,03
21,99	0,02		21,99	0,02		21,99	0,02		21,99	0,02
24,29	0,01		24,29	0,01		24,29	0,01		24,29	0,01
26,82	0,00		26,82	0,00		26,82	0,00		26,82	0,00
29,63	0,01		29,63	0,01		29,63	0,00		29,63	0,01
32,72	0,02		32,72	0,03		32,72	0,01		32,72	0,02
36,14	0,04		36,14	0,06		36,14	0,03		36,14	0,03
39,92	0,07		39,92	0,10		39,92	0,06		39,92	0,06
44,09	0,10		44,09	0,14		44,09	0,10		44,09	0,09
48,69	0,14		48,69	0,19		48,69	0,14		48,69	0,12
53,78	0,18		53,78	0,25		53,78	0,18		53,78	0,14
59,40	0,22		59,40	0,31		59,40	0,23		59,40	0,17
65,61	0,27		65,61	0,39		65,61	0,27		65,61	0,20
72,46	0,35		72,46	0,50		72,46	0,32		72,46	0,25
80,03	0,46		80,03	0,66		80,03	0,38		80,03	0,30
88,40	0,62		88,40	0,87		88,40	0,47		88,40	0,36
97,63	0,82		97,63	1,11		97,63	0,55		97,63	0,43
107,83	1,09		107,83	1,40		107,83	0,65		107,83	0,52
119,10	1,39		119,10	1,71		119,10	0,75		119,10	0,59
131,54	1,72		131,54	2,00		131,54	0,85		131,54	0,67
145,28	2,05		145,28	2,27		145,28	0,94		145,28	0,74
160,46	2,39		160,46	2,52		160,46	1,05		160,46	0,83
177,23	2,66		177,23	2,67		177,23	1,13		177,23	0,92
195,74	2,91		195,74	2,81		195,74	1,24		195,74	1,04
216,19	3,27		216,19	3,06		216,19	1,46		216,19	1,29
238,78	3,38		238,78	3,09		238,78	1,56		238,78	1,41
263,73	3,51		263,73	3,19		263,73	1,67		263,73	1,53
291,28	3,62		291,28	3,29		291,28	1,67		291,28	1,52
321,72	3,83		321,72	3,49		321,72	1,62		321,72	1,44
355,33	3,90		355,33	3,56		355,33	1,38		355,33	1,17
392,45	3,57		392,45	3,25		392,45	0,93		392,45	0,73
433,46	3,06		433,46	2,75		433,46	0,52		433,46	0,36
478,75	2,19		478,75	1,93		478,75	0,21		478,75	0,11
528,76	1,25		528,76	1,05		528,76	0,05		528,76	0,02
584,01	0,56		584,01	0,45		584,01	0,00		584,01	0,00
645,03	0,61		645,03	0,55		645,03	0,14		645,03	0,11
712,42	1,81		712,42	1,72		712,42	1,07		712,42	1,01
786,85	4,08		786,85	3,98		786,85	3,74		786,85	3,67
869,06	6,69		869,06	6,67		869,06	8,20		869,06	8,28
959,86	8,41		959,86	8,53		959,86	12,62		959,86	13,02
1.060,14	8,41		1.060,14	8,65		1.060,14	14,70		1.060,14	15,40
1.170,90	6,79		1.170,90	7,06		1.170,90	13,36		1.170,90	14,15
1.293,24	4,43		1.293,24	4,64		1.293,24	9,68		1.293,24	10,32
1.428,36	2,37		1.428,36	2,49		1.428,36	5,72		1.428,36	6,15
1.577,59	1,13		1.577,59	1,18		1.577,59	2,92		1.577,59	3,17
1.742,41	0,80		1.742,41	0,82		1.742,41	2,11		1.742,41	2,28
1.924,46	1,10		1.924,46	1,13		1.924,46	3,13		1.924,46	3,38

## Sheet: Yahel (Fig. S6)
1			2			3			4			5			6			7
Size Mid	dQ3(x) [%]		Size Mid	dQ3(x) [%]		Size Mid	dQ3(x) [%]		Size Mid	dQ3(x) [%]		Size Mid	dQ3(x) [%]		Size Mid	dQ3(x) [%]		Size Mid	dQ3(x) [%]
0,04	0,00		0,04	0,00		0,04	0,00		0,04	0,00		0,04	0,00		0,04	0,00		0,04	0,00
0,09	0,00		0,09	0,00		0,09	0,00		0,09	0,00		0,09	0,00		0,09	0,00		0,09	0,00
0,10	0,00		0,10	0,00		0,10	0,00		0,10	0,00		0,10	0,00		0,10	0,00		0,10	0,00
0,11	0,00		0,11	0,00		0,11	0,00		0,11	0,00		0,11	0,00		0,11	0,00		0,11	0,00
0,13	0,00		0,13	0,00		0,13	0,00		0,13	0,00		0,13	0,00		0,13	0,00		0,13	0,00
0,14	0,00		0,14	0,00		0,14	0,00		0,14	0,00		0,14	0,00		0,14	0,00		0,14	0,00
0,15	0,00		0,15	0,00		0,15	0,00		0,15	0,00		0,15	0,00		0,15	0,00		0,15	0,00
0,17	0,00		0,17	0,00		0,17	0,00		0,17	0,00		0,17	0,00		0,17	0,00		0,17	0,00
0,19	0,00		0,19	0,00		0,19	0,00		0,19	0,00		0,19	0,00		0,19	0,00		0,19	0,00
0,21	0,00		0,21	0,00		0,21	0,00		0,21	0,00		0,21	0,00		0,21	0,00		0,21	0,00
0,23	0,00		0,23	0,00		0,23	0,00		0,23	0,00		0,23	0,00		0,23	0,00		0,23	0,00
0,25	0,00		0,25	0,00		0,25	0,00		0,25	0,00		0,25	0,00		0,25	0,00		0,25	0,00
0,28	0,00		0,28	0,00		0,28	0,00		0,28	0,00		0,28	0,00		0,28	0,00		0,28	0,00
0,31	0,00		0,31	0,00		0,31	0,00		0,31	0,00		0,31	0,00		0,31	0,00		0,31	0,00
0,34	0,01		0,34	0,00		0,34	0,00		0,34	0,00		0,34	0,00		0,34	0,00		0,34	0,00
0,37	0,01		0,37	0,00		0,37	0,00		0,37	0,00		0,37	0,00		0,37	0,01		0,37	0,00
0,41	0,01		0,41	0,00		0,41	0,01		0,41	0,00		0,41	0,00		0,41	0,01		0,41	0,01
0,46	0,01		0,46	0,00		0,46	0,01		0,46	0,01		0,46	0,00		0,46	0,01		0,46	0,01
0,50	0,01		0,50	0,00		0,50	0,01		0,50	0,01		0,50	0,01		0,50	0,01		0,50	0,01
0,56	0,01		0,56	0,01		0,56	0,01		0,56	0,01		0,56	0,01		0,56	0,01		0,56	0,01
0,61	0,01		0,61	0,01		0,61	0,01		0,61	0,01		0,61	0,01		0,61	0,01		0,61	0,01
0,68	0,01		0,68	0,01		0,68	0,01		0,68	0,01		0,68	0,01		0,68	0,01		0,68	0,01
0,75	0,02		0,75	0,01		0,75	0,01		0,75	0,01		0,75	0,01		0,75	0,01		0,75	0,01
0,83	0,02		0,83	0,01		0,83	0,02		0,83	0,01		0,83	0,01		0,83	0,02		0,83	0,01
0,91	0,02		0,91	0,01		0,91	0,02		0,91	0,01		0,91	0,01		0,91	0,02		0,91	0,02
1,01	0,02		1,01	0,01		1,01	0,02		1,01	0,01		1,01	0,01		1,01	0,02		1,01	0,02
1,12	0,02		1,12	0,01		1,12	0,02		1,12	0,02		1,12	0,02		1,12	0,02		1,12	0,02
1,23	0,03		1,23	0,02		1,23	0,02		1,23	0,02		1,23	0,02		1,23	0,02		1,23	0,02
1,36	0,03		1,36	0,02		1,36	0,02		1,36	0,02		1,36	0,02		1,36	0,03		1,36	0,02
1,50	0,03		1,50	0,02		1,50	0,03		1,50	0,02		1,50	0,02		1,50	0,03		1,50	0,03
1,66	0,03		1,66	0,02		1,66	0,03		1,66	0,02		1,66	0,02		1,66	0,03		1,66	0,03
1,83	0,03		1,83	0,02		1,83	0,03		1,83	0,02		1,83	0,02		1,83	0,03		1,83	0,03
2,03	0,04		2,03	0,02		2,03	0,03		2,03	0,02		2,03	0,03		2,03	0,03		2,03	0,03
2,24	0,04		2,24	0,02		2,24	0,03		2,24	0,03		2,24	0,03		2,24	0,04		2,24	0,03
2,47	0,04		2,47	0,02		2,47	0,04		2,47	0,03		2,47	0,03		2,47	0,04		2,47	0,03
2,73	0,04		2,73	0,03		2,73	0,04		2,73	0,03		2,73	0,03		2,73	0,04		2,73	0,04
3,01	0,04		3,01	0,03		3,01	0,04		3,01	0,03		3,01	0,03		3,01	0,04		3,01	0,04
3,33	0,04		3,33	0,03		3,33	0,04		3,33	0,03		3,33	0,03		3,33	0,04		3,33	0,04
3,68	0,05		3,68	0,03		3,68	0,04		3,68	0,03		3,68	0,03		3,68	0,04		3,68	0,04
4,06	0,05		4,06	0,03		4,06	0,05		4,06	0,03		4,06	0,03		4,06	0,05		4,06	0,04
4,48	0,05		4,48	0,03		4,48	0,05		4,48	0,03		4,48	0,04		4,48	0,05		4,48	0,04
4,95	0,05		4,95	0,03		4,95	0,05		4,95	0,03		4,95	0,04		4,95	0,05		4,95	0,04
5,47	0,05		5,47	0,03		5,47	0,05		5,47	0,03		5,47	0,04		5,47	0,05		5,47	0,05
6,04	0,05		6,04	0,03		6,04	0,05		6,04	0,03		6,04	0,04		6,04	0,05		6,04	0,05
6,67	0,05		6,67	0,03		6,67	0,05		6,67	0,03		6,67	0,04		6,67	0,05		6,67	0,05
7,37	0,05		7,37	0,03		7,37	0,05		7,37	0,03		7,37	0,04		7,37	0,05		7,37	0,05
8,14	0,04		8,14	0,03		8,14	0,05		8,14	0,03		8,14	0,04		8,14	0,05		8,14	0,05
8,99	0,05		8,99	0,03		8,99	0,05		8,99	0,03		8,99	0,04		8,99	0,05		8,99	0,05
9,93	0,05		9,93	0,03		9,93	0,05		9,93	0,03		9,93	0,03		9,93	0,05		9,93	0,05
10,97	0,05		10,97	0,03		10,97	0,05		10,97	0,03		10,97	0,03		10,97	0,05		10,97	0,05
12,11	0,05		12,11	0,03		12,11	0,05		12,11	0,03		12,11	0,03		12,11	0,05		12,11	0,05
13,38	0,04		13,38	0,03		13,38	0,05		13,38	0,03		13,38	0,03		13,38	0,05		13,38	0,05
14,78	0,04		14,78	0,03		14,78	0,05		14,78	0,03		14,78	0,03		14,78	0,05		14,78	0,05
16,32	0,03		16,32	0,02		16,32	0,04		16,32	0,03		16,32	0,02		16,32	0,04		16,32	0,04
18,03	0,02		18,03	0,02		18,03	0,04		18,03	0,03		18,03	0,02		18,03	0,04		18,03	0,03
19,91	0,02		19,91	0,01		19,91	0,03		19,91	0,02		19,91	0,01		19,91	0,03		19,91	0,02
21,99	0,01		21,99	0,00		21,99	0,02		21,99	0,01		21,99	0,00		21,99	0,02		21,99	0,01
24,29	0,00		24,29	0,00		24,29	0,01		24,29	0,01		24,29	0,00		24,29	0,01		24,29	0,01
26,82	0,00		26,82	0,00		26,82	0,00		26,82	0,00		26,82	0,00		26,82	0,00		26,82	0,00
29,63	0,00		29,63	0,00		29,63	0,00		29,63	0,00		29,63	0,00		29,63	0,00		29,63	0,00
32,72	0,00		32,72	0,00		32,72	0,01		32,72	0,01		32,72	0,00		32,72	0,01		32,72	0,01
36,14	0,01		36,14	0,01		36,14	0,03		36,14	0,02		36,14	0,01		36,14	0,03		36,14	0,02
39,92	0,03		39,92	0,01		39,92	0,06		39,92	0,04		39,92	0,02		39,92	0,05		39,92	0,04
44,09	0,05		44,09	0,03		44,09	0,10		44,09	0,06		44,09	0,04		44,09	0,09		44,09	0,08
48,69	0,09		48,69	0,05		48,69	0,14		48,69	0,09		48,69	0,07		48,69	0,14		48,69	0,13
53,78	0,13		53,78	0,07		53,78	0,18		53,78	0,12		53,78	0,11		53,78	0,19		53,78	0,18
59,40	0,17		59,40	0,10		59,40	0,23		59,40	0,15		59,40	0,15		59,40	0,26		59,40	0,25
65,61	0,21		65,61	0,13		65,61	0,28		65,61	0,17		65,61	0,19		65,61	0,31		65,61	0,31
72,46	0,25		72,46	0,15		72,46	0,32		72,46	0,20		72,46	0,23		72,46	0,37		72,46	0,36
80,03	0,30		80,03	0,17		80,03	0,37		80,03	0,22		80,03	0,25		80,03	0,41		80,03	0,40
88,40	0,34		88,40	0,19		88,40	0,42		88,40	0,25		88,40	0,26		88,40	0,45		88,40	0,43
97,63	0,39		97,63	0,20		97,63	0,45		97,63	0,26		97,63	0,25		97,63	0,47		97,63	0,43
107,83	0,45		107,83	0,20		107,83	0,49		107,83	0,27		107,83	0,24		107,83	0,48		107,83	0,43
119,10	0,50		119,10	0,20		119,10	0,50		119,10	0,26		119,10	0,23		119,10	0,48		119,10	0,43
131,54	0,55		131,54	0,19		131,54	0,50		131,54	0,25		131,54	0,25		131,54	0,47		131,54	0,44
145,28	0,58		145,28	0,19		145,28	0,47		145,28	0,24		145,28	0,30		145,28	0,48		145,28	0,47
160,46	0,59		160,46	0,21		160,46	0,45		160,46	0,24		160,46	0,38		160,46	0,51		160,46	0,53
177,23	0,57		177,23	0,25		177,23	0,42		177,23	0,25		177,23	0,47		177,23	0,56		177,23	0,58
195,74	0,51		195,74	0,32		195,74	0,42		195,74	0,29		195,74	0,54		195,74	0,64		195,74	0,63
216,19	0,50		216,19	0,44		216,19	0,50		216,19	0,40		216,19	0,62		216,19	0,78		216,19	0,70
238,78	0,48		238,78	0,51		238,78	0,59		238,78	0,48		238,78	0,56		238,78	0,82		238,78	0,63
263,73	0,59		263,73	0,56		263,73	0,72		263,73	0,56		263,73	0,44		263,73	0,81		263,73	0,51
291,28	0,83		291,28	0,52		291,28	0,83		291,28	0,58		291,28	0,28		291,28	0,71		291,28	0,33
321,72	1,28		321,72	0,44		321,72	0,91		321,72	0,54		321,72	0,14		321,72	0,55		321,72	0,17
355,33	1,80		355,33	0,29		355,33	0,87		355,33	0,41		355,33	0,04		355,33	0,34		355,33	0,06
392,45	2,15		392,45	0,13		392,45	0,65		392,45	0,23		392,45	0,01		392,45	0,14		392,45	0,01
433,46	2,30		433,46	0,04		433,46	0,41		433,46	0,09		433,46	0,00		433,46	0,04		433,46	0,00
478,75	1,95		478,75	0,01		478,75	0,18		478,75	0,02		478,75	0,00		478,75	0,01		478,75	0,00
528,76	1,28		528,76	0,00		528,76	0,05		528,76	0,00		528,76	0,00		528,76	0,00		528,76	0,00
584,01	0,65		584,01	0,00		584,01	0,00		584,01	0,00		584,01	0,00		584,01	0,00		584,01	0,00
645,03	0,78		645,03	0,10		645,03	0,12		645,03	0,11		645,03	0,04		645,03	0,07		645,03	0,06
712,42	2,42		712,42	0,91		712,42	1,00		712,42	0,95		712,42	0,53		712,42	0,71		712,42	0,65
786,85	5,80		786,85	3,53		786,85	3,69		786,85	3,60		786,85	2,51		786,85	2,93		786,85	2,79
869,06	10,09		869,06	8,45		869,06	8,43		869,06	8,51		869,06	6,96		869,06	7,36		869,06	7,26
959,86	13,37		959,86	13,95		959,86	13,43		959,86	13,92		959,86	12,77		959,86	12,66		959,86	12,77
1.060,14	14,12		1.060,14	17,31		1.060,14	16,11		1.060,14	17,03		1.060,14	16,94		1.060,14	16,13		1.060,14	16,53
1.170,90	12,06		1.170,90	16,66		1.170,90	15,16		1.170,90	16,34		1.170,90	17,15		1.170,90	15,85		1.170,90	16,44
1.293,24	8,38		1.293,24	12,70		1.293,24	11,40		1.293,24	12,41		1.293,24	13,60		1.293,24	12,30		1.293,24	12,81
1.428,36	4,85		1.428,36	7,86		1.428,36	6,97		1.428,36	7,66		1.428,36	8,69		1.428,36	7,76		1.428,36	8,10
1.577,59	2,50		1.577,59	4,20		1.577,59	3,70		1.577,59	4,09		1.577,59	4,73		1.577,59	4,20		1.577,59	4,39
1.742,41	1,89		1.742,41	3,11		1.742,41	2,76		1.742,41	3,05		1.742,41	3,52		1.742,41	3,14		1.742,41	3,26
1.924,46	2,79		1.924,46	4,75		1.924,46	4,19		1.924,46	4,63		1.924,46	5,42		1.924,46	4,81		1.924,46	4,99

## Sheet: Namibia (Fig. S7)
1			2
Size Mid	dQ3(x) [%]		Size Mid	dQ3(x) [%]
0,04	0,00		0,04	0,00
0,09	0,00		0,09	0,00
0,10	0,00		0,10	0,00
0,11	0,00		0,11	0,00
0,13	0,00		0,13	0,00
0,14	0,00		0,14	0,00
0,15	0,00		0,15	0,00
0,17	0,00		0,17	0,00
0,19	0,00		0,19	0,00
0,21	0,00		0,21	0,00
0,23	0,00		0,23	0,00
0,25	0,00		0,25	0,00
0,28	0,00		0,28	0,00
0,31	0,00		0,31	0,00
0,34	0,00		0,34	0,00
0,37	0,00		0,37	0,00
0,41	0,00		0,41	0,00
0,46	0,00		0,46	0,00
0,50	0,00		0,50	0,00
0,56	0,00		0,56	0,00
0,62	0,00		0,62	0,00
0,68	0,00		0,68	0,00
0,75	0,00		0,75	0,00
0,83	0,00		0,83	0,00
0,92	0,00		0,92	0,00
1,01	0,00		1,01	0,00
1,12	0,00		1,12	0,00
1,24	0,00		1,24	0,00
1,37	0,01		1,37	0,00
1,51	0,01		1,51	0,00
1,67	0,01		1,67	0,00
1,84	0,01		1,84	0,00
2,03	0,01		2,03	0,00
2,25	0,01		2,25	0,00
2,48	0,01		2,48	0,00
2,74	0,01		2,74	0,00
3,03	0,00		3,03	0,00
3,34	0,00		3,34	0,00
3,69	0,00		3,69	0,00
4,08	0,00		4,08	0,00
4,51	0,00		4,51	0,00
4,98	0,01		4,98	0,00
5,50	0,01		5,50	0,00
6,08	0,01		6,08	0,00
6,71	0,01		6,71	0,00
7,42	0,01		7,42	0,00
8,19	0,01		8,19	0,00
9,05	0,01		9,05	0,00
9,99	0,01		9,99	0,00
11,04	0,01		11,04	0,00
12,20	0,01		12,20	0,00
13,47	0,01		13,47	0,00
14,88	0,01		14,88	0,00
16,44	0,01		16,44	0,00
18,16	0,00		18,16	0,00
20,06	0,00		20,06	0,00
22,16	0,00		22,16	0,00
24,48	0,00		24,48	0,00
27,04	0,01		27,04	0,00
29,86	0,01		29,86	0,00
32,99	0,02		32,99	0,01
36,44	0,03		36,44	0,02
40,25	0,04		40,25	0,03
44,47	0,05		44,47	0,04
49,12	0,06		49,12	0,05
54,26	0,06		54,26	0,05
59,93	0,07		59,93	0,05
66,21	0,08		66,21	0,04
73,13	0,11		73,13	0,05
80,78	0,18		80,78	0,07
89,24	0,28		89,24	0,12
98,57	0,42		98,57	0,19
108,89	0,58		108,89	0,29
120,28	0,75		120,28	0,40
132,86	0,90		132,86	0,50
146,77	1,01		146,77	0,59
162,12	1,10		162,12	0,68
179,08	1,20		179,08	0,79
197,82	1,37		197,82	1,00
218,52	1,71		218,52	1,40
241,38	2,31		241,38	2,09
266,64	3,16		266,64	3,08
294,54	4,18		294,54	4,30
325,35	5,37		325,35	5,75
359,40	6,42		359,40	7,09
397,00	7,12		397,00	8,06
438,54	7,04		438,54	8,12
484,42	6,47		484,42	7,53
535,11	5,63		535,11	6,47
591,09	4,93		591,09	5,40
652,94	4,64		652,94	4,67
721,26	5,00		721,26	4,69
796,72	5,65		796,72	5,21
880,08	5,91		880,08	5,54
972,16	5,41		972,16	5,22
1.073,88	4,17		1.073,88	4,14
1.186,24	2,73		1.186,24	2,77
1.310,36	1,52		1.310,36	1,56
1.447,46	0,77		1.447,46	0,78
1.598,90	0,56		1.598,90	0,50
1.766,20	0,69		1.766,20	0,57

## Sheet: India (Fig. S8)
1			2
Size Mid	dQ3(x) [%]		Size Mid	dQ3(x) [%]
0,04	0,00		0,04	0,00
0,09	0,00		0,09	0,00
0,10	0,00		0,10	0,00
0,11	0,00		0,11	0,00
0,13	0,00		0,13	0,00
0,14	0,00		0,14	0,00
0,15	0,00		0,15	0,00
0,17	0,00		0,17	0,00
0,19	0,00		0,19	0,00
0,21	0,00		0,21	0,00
0,23	0,00		0,23	0,00
0,25	0,00		0,25	0,00
0,28	0,00		0,28	0,00
0,31	0,00		0,31	0,00
0,34	0,00		0,34	0,00
0,37	0,00		0,37	0,00
0,41	0,00		0,41	0,00
0,46	0,00		0,46	0,00
0,50	0,00		0,50	0,00
0,56	0,00		0,56	0,00
0,61	0,00		0,61	0,00
0,68	0,00		0,68	0,00
0,75	0,01		0,75	0,00
0,83	0,01		0,83	0,00
0,91	0,01		0,91	0,00
1,01	0,01		1,01	0,00
1,12	0,01		1,12	0,00
1,23	0,01		1,23	0,00
1,36	0,01		1,36	0,00
1,50	0,01		1,50	0,00
1,66	0,01		1,66	0,00
1,83	0,01		1,83	0,00
2,03	0,01		2,03	0,00
2,24	0,01		2,24	0,00
2,47	0,01		2,47	0,00
2,73	0,01		2,73	0,01
3,01	0,01		3,01	0,01
3,33	0,01		3,33	0,01
3,68	0,02		3,68	0,01
4,06	0,02		4,06	0,01
4,48	0,02		4,48	0,01
4,95	0,02		4,95	0,01
5,47	0,02		5,47	0,01
6,04	0,02		6,04	0,01
6,67	0,02		6,67	0,01
7,37	0,02		7,37	0,01
8,14	0,02		8,14	0,01
8,99	0,02		8,99	0,01
9,93	0,02		9,93	0,01
10,97	0,02		10,97	0,01
12,11	0,03		12,11	0,01
13,38	0,03		13,38	0,01
14,78	0,03		14,78	0,02
16,32	0,03		16,32	0,02
18,03	0,03		18,03	0,02
19,91	0,02		19,91	0,01
21,99	0,02		21,99	0,01
24,29	0,01		24,29	0,01
26,82	0,00		26,82	0,00
29,63	0,00		29,63	0,00
32,72	0,00		32,72	0,00
36,14	0,00		36,14	0,00
39,92	0,01		39,92	0,00
44,09	0,02		44,09	0,01
48,69	0,03		48,69	0,02
53,78	0,05		53,78	0,02
59,40	0,07		59,40	0,03
65,61	0,09		65,61	0,04
72,46	0,10		72,46	0,05
80,03	0,11		80,03	0,07
88,40	0,10		88,40	0,09
97,63	0,10		97,63	0,11
107,83	0,10		107,83	0,15
119,10	0,11		119,10	0,20
131,54	0,13		131,54	0,23
145,28	0,16		145,28	0,25
160,46	0,22		160,46	0,24
177,23	0,31		177,23	0,19
195,74	0,46		195,74	0,12
216,19	0,71		216,19	0,06
238,78	1,02		238,78	0,02
263,73	1,43		263,73	0,00
291,28	1,91		291,28	0,00
321,72	2,52		321,72	0,00
355,33	3,05		355,33	0,00
392,45	3,31		392,45	0,00
433,46	3,45		433,46	0,00
478,75	3,38		478,75	0,00
528,76	3,44		528,76	0,00
584,01	3,96		584,01	0,00
645,03	5,30		645,03	0,18
712,42	7,50		712,42	1,50
786,85	9,94		786,85	5,29
869,06	11,63		869,06	11,48
959,86	11,52		959,86	17,27
1.060,14	9,56		1.060,14	19,46
1.170,90	6,54		1.170,90	16,95
1.293,24	3,61		1.293,24	11,53
1.428,36	1,62		1.428,36	6,32
1.577,59	0,65		1.577,59	2,97
1.742,41	0,45		1.742,41	1,97
1.924,46	0,67		1.924,46	2,89
